# Supplementary material for: Highly potent multivalent VHH antibodies against Chikungunya isolated from an alpaca naïve phage display library
Source: J Nanobiotechnology. 2022 May 14;20:231. doi: 10.1186/s12951-022-01417-6 (PMC9107221; doi:10.1186/s12951-022-01417-6)
Supplement: Supplementary file 2 — Additional file 2: Table S1. 119 binders were screened using a phage ELISA. Table S2. 119 binders were screened using a phage ELISA. Table S3. Properties and expression of multi-valent nanobodies. Table S4. Overlapped peptides covering the CHIKV E2 protein in this study. [file 12951_2022_1417_MOESM2_ESM.xlsx]

## Sheet: Table S1
Table S1. 119 binders were screened using a phage ELISA
Panning round	Input	Output	Negative	Recovery rate(Output/Input)	Enricment (Output/Negative)
1st	1.28×1013pfu/mL	8.0×106pfu/mL	4.0×103pfu/mL	6.3×10-7	2000
2nd	1.4×1013pfu/mL	1.2×109pfu/mL	4.0×105pfu/mL	8.6×10-3	3000
3rd	1.8×1013 pfu/mL	1.8×1011pfu/mL	4.0×106pfu/mL	1.0×10-2	45000

## Sheet: Table S2
Table S2. 119 binders were screened using a phage ELISA
Clone ID	Binging with E2 protein (OD at 450nm)	Binging with BSA (OD at 450nm)
1A1	0.527	0.077
1A12	2.341	0.057
1A4	1.61	0.075
1A6	1.616	0.055
1A7	0.849	0.11
1B1	0.509	0.081
1B11	0.906	0.067
1B3	0.721	0.09
1B6	1.314	0.056
1B7	0.558	0.089
1C11	1.165	0.074
1C2	2.311	0.067
1C3	0.628	0.07
1D1	1.101	0.085
1D10	1.147	0.057
1D2	2.141	0.074
1D3	0.789	0.085
1D4	1.73	0.055
1D7	0.548	0.075
1E1	1.055	0.091
1E12	2.26	0.053
1E3	0.809	0.072
1E7	0.598	0.09
1F1	1.239	0.083
1F12	1.237	0.057
1F3	0.529	0.072
1F4	1.505	0.057
1F9	0.59	0.089
1G1	0.641	0.076
1G11	0.827	0.084
1G3	0.551	0.074
1G5	1.128	0.068
1G6	1.703	0.057
1G8	1.543	0.056
1G9	0.625	0.071
1H1	0.89	0.077
1H11	0.533	0.071
1H3	1.004	0.079
1H5	0.683	0.075
1H7	1.264	0.075
2A3	2.094	0.054
2A7	1.142	0.042
2B1	2.165	0.055
2B4	1.574	0.059
2B5	2.15	0.059
2B6	1.966	0.055
2B7	1.878	0.242
2B8	1.913	0.052
2C2	2.206	0.59
2C5	1.727	0.054
2C9	1.743	0.062
2D1	1.427	0.054
2D2	2.111	0.06
2D3	2.075	0.059
2D6	1.814	0.056
2D8	1.048	0.057
2D9	1.694	0.064
2E10	1.74	0.071
2E11	2.755	0.056
2E2	1.422	0.058
2E4	2.899	0.055
2E5	1.971	0.268
2E8	2.181	0.056
2E9	1.2	0.056
2F1	1.768	0.059
2F4	2.058	0.063
2F6	2.192	0.056
2F7	2.429	0.055
2F9	1.479	0.251
2G11	1.869	0.058
2G4	1.646	0.059
2G6	2.35	0.057
2G9	2.023	0.052
2H11	1.45	0.054
2H5	1.113	0.055
2H6	1.148	0.056
3A10	1.846	0.077
3A9	2.058	0.059
3B5	1.397	0.056
3B8	1.542	0.061
3C10	1.81	0.07
3C12	1.045	0.108
3C3	1.674	0.451
3C5	1.594	0.052
3C7	2.253	0.056
3D1	1.978	0.352
3D10	1.065	0.068
3D11	2.262	0.07
3D3	1.607	0.054
3D6	3.212	0.531
3D9	1.03	0.059
3E10	1.224	0.071
3E4	1.767	0.058
3E6	2.257	0.056
3E8	1.119	0.055
3E9	1.799	0.054
3F10	1.646	0.072
3F3	1.999	0.061
3F4	2.159	0.069
3G10	2.033	0.092
3G2	1.726	0.054
3G4	2.235	0.061
3G6	1.658	0.056
3H12	2.122	0.083
4B11	1.64	0.048
4C1	1.809	0.072
4C11	1.083	0.067
4C7	1.353	0.056
4C9	1.746	0.072
4D3	1.025	0.067
4E10	1.098	0.049
4E4	1.526	0.098
4E6	1.968	0.081
4F5	1.865	0.081
4F6	1.715	0.08
4F8	1.99	0.061
4G10	1.506	0.055
4G11	2.138	0.058
4H6	2.077	0.056

## Sheet: Table S3
Table S3. Properties and expression of multi-valent nanobodies
Multi-valent nanobodies	Reducing molecular weight(kDa）	Non-reducing molecular weight(kDa）	Protein isoelectric point	Extinction coefficient	Yield (mg/L)
Bi-Nb2E8	54	108	8.53	1.868	103.7
Bi-Nb3C5	54	108	8.22	1.874	165
Tri-Nb2E8	69	138	8.72	1.948	9.5
Tri-Nb3C5	68	136	8.44	1.955	18.3

## Sheet: Table S4
Table S4. Overlapped peptides covering the Chikungunya E2 protein in this study
Name	Peptide	Amino acid position	Length	Mapping linear epitopes of the Chikungunya E2 protein using Nb-2E8	Mapping linear epitopes of the Chikungunya E2 protein using Nb-3C5
P1	STKDNFNVYK	1-10	10	0.126	0.194
P2	FNVYKATRPY	6-15	10	0.182	0.11
P3	ATRPYLAHCP	11-20	10	0.12	0.197
P4	LAHCPDCGEG	16-25	10	0.15	0.234
P5	DCGEGHSCHS	21-30	10	0.149	0.244
P6	HSCHSPVALE	26-35	10	0.135	0.226
P7	PVALERIRNE	31-40	10	0.156	0.258
P8	RIRNEATDGT	36-45	10	0.198	0.217
P9	ATDGTLKIQV	41-50	10	0.149	0.225
P10	LKIQVSLQIG	46-55	10	0.343	0.953
P11	SLQIGIKTDD	51-60	10	0.223	0.424
P12	IKTDDSHDWT	56-65	10	0.161	0.237
P13	SHDWTKLRYM	61-70	10	0.17	0.127
P14	KLRYMDNHMP	66-75	10	0.139	0.114
P15	DNHMPADAER	71-80	10	0.217	0.169
P16	ADAERAGLFV	76-85	10	0.256	0.223
P17	AGLFVRTSAP	81-90	10	0.146	0.193
P18	RTSAPCTITG	86-95	10	0.191	0.215
P19	CTITGTMGHF	91-100	10	0.223	0.279
P20	TMGHFILARC	96-105	10	0.213	0.265
P21	ILARCPKGET	101-110	10	0.179	0.146
P22	PKGETLTVGF	106-115	10	0.218	0.315
P23	LTVGFTDSRK	111-120	10	0.21	0.209
P24	TDSRKISHSC	116-125	10	0.198	0.225
P25	ISHSCTHPFH	121-130	10	0.152	0.141
P26	THPFHHDPPV	126-135	10	0.257	0.316
P27	HDPPVIGREK	131-140	10	0.37	0.227
P28	IGREKFHSRP	136-145	10	0.298	0.202
P29	FHSRPQHGKE	141-150	10	0.233	0.205
P30	QHGKELPCST	146-155	10	0.235	0.235
P31	LPCSTYVQST	151-160	10	0.207	0.237
P32	YVQSTAATTE	156-165	10	0.211	0.371
P33	AATTEEIEVH	161-170	10	0.274	0.355
P34	EIEVHMPPDT	166-175	10	0.362	0.349
P35	MPPDTPDRTL	171-180	10	0.225	0.298
P36	PDRTLMSQQS	176-185	10	0.328	0.262
P37	MSQQSGNVKI	181-190	10	0.224	0.199
P38	GNVKITVNGQ	186-195	10	0.293	0.218
P39	TVNGQTVRYK	191-200	10	0.177	0.189
P40	TVRYKCNCGG	196-205	10	0.2	0.171
P41	CNCGGSNEGL	201-210	10	0.341	0.334
P42	SNEGLTTTDK	206-215	10	0.372	0.365
P43	TTTDKVINNC	211-220	10	0.321	0.329
P44	VINNCKVDQC	216-225	10	0.31	0.325
P45	KVDQCHAAVT	221-230	10	0.199	0.164
P46	HAAVTNHKKW	226-235	10	0.224	0.245
P47	NHKKWQYNSP	231-240	10	0.166	0.162
P48	QYNSPLVPRN	236-245	10	0.323	0.24
P49	LVPRNAELGD	241-250	10	0.305	0.176
P50	AELGDRKGKI	246-255	10	0.247	0.125
P51	RKGKIHIPFP	251-260	10	0.169	0.138
P52	HIPFPLANVT	256-265	10	0.267	0.197
P53	LANVTCRVPK	261-270	10	0.329	0.177
P54	CRVPKARNPT	266-275	10	0.24	0.196
P55	ARNPTVTYGK	271-280	10	0.262	0.301
P56	VTYGKNQVIM	276-285	10	0.339	0.373
P57	NQVIMLLYPD	281-290	10	0.292	0.341
P58	LLYPDHPTLL	286-295	10	0.314	0.319
P59	HPTLLSYRNM	291-300	10	0.239	0.168
P60	SYRNMGEEPN	296-305	10	0.426	0.276
P61	GEEPNYQEEW	301-310	10	0.981	0.244
P62	YQEEWVMHKK	306-315	10	0.179	0.175
P63	VMHKKEVVLT	311-320	10	0.243	0.168
P64	EVVLTVPTEG	316-325	10	0.262	0.214
P65	VPTEGLEVTW	321-330	10	0.122	0.255
P66	LEVTWGNNEP	326-335	10	0.364	0.227
P67	GNNEPYKYWP	331-340	10	0.259	0.226
P68	NNEPYKYWPQ	332-341	10	0.208	0.257
